# Supplementary material for: The Glycine-Rich Domain Protein GRDP2 Regulates Ovule Development via the Auxin Pathway in Arabidopsis
Source: Front Plant Sci. 2021 Oct 29;12:698487. doi: 10.3389/fpls.2021.698487 (PMC8585784; doi:10.3389/fpls.2021.698487)
Supplement: Supplementary file 5 [file Table_1.XLSX]

## Sheet: Sheet1
Name	Forward 5'-3'	Reverse 5'-3'	Purpose
grdp2-1	GCAAGGAAAGGATTTCAGACC	GGTGAAAGTTTACTCCGGGAG	Mutant genotyping
grdp2-2	CTGTTTAACGCTGAGCGTAGG	CTAGCACCACCGTTGATCTTC	Mutant genotyping
grdp2-3	TTTTCACAGCGATGGGTTTAC	TGCTAATGGAAATGCTCCATC	Mutant genotyping
LBb1.3	ATTTTGCCGATTTCGGAAC		Mutant genotyping
grdp2-Promo	ggccgcccccttcaccCAGGAGCTAAGCACTTGAACATCA	cggcgcgcccacccttCTCTTACAAATTTTCACCTGCAAA	Vector construction
grdp2-CDS	ggccgcccccttcaccATGGACAAGGAAAAGGAGCAA	cggcgcgcccacccttTCAAGCTGTAACTGCGTC	Vector construction
UBQ10-pro	ggccgcccccttcaccTTGTCGACGAGTCAGTAATAAACG	TTGCTCCTTTTCCTTGTCCATCTGTTAATCAGAAAAACT	Vector construction
UBQ10-GRDP2	agtttttctgattaacagATGGACAAGGAAAAGGAGCAA	cggcgcgcccacccttTCAAGCTGTAACTGCGTCGTT	Vector construction
PIN1-F	TTCTCTCTTCCCTCTCTCTTCTC	GCGAGGATCATAGCTACGTATAAC	RT-qPCR
PIN3-F	TCATCTCCACCAACAATCCTTAC	CTACCGGAGCGAGTGAAATTAG	RT-qPCR
PIN7-F	CACAGCAGAGCTAAACCCTAAA	TGAGTTTCCTCCACACCATTATC	RT-qPCR
ABR-F	CTTTAGAACCAACCCGTCTCTT	ACTTCTGGTGCCACGTATTC	RT-qPCR
HK2-F	GATTGGTGTCGCTGCTAGTCTC	AGAATTGTGCCTCTTCGCTCTG	RT-qPCR
SAUR19-F	TAGGAGAGAGCCAGAAGAAGAG	TCGGATGAGCAAACCCAAA	RT-qPCR
SAUR20-F	CTTGCAGTGTACGTAGGTGAG	ATCCAAACTCTTCCTCGGATTT	RT-qPCR
SAUR21-F	TAGGAGAGAGCCAGAAGAAGAG	TTCAGGACAAGGGATCGTTAAG	RT-qPCR
SAUR22-F	TGGCTCTGGTGAGAAGTCTA	CTCCTACGTACACTGCAAGAAA	RT-qPCR
IAA2-Q-F	AGAAGAATCTACACCTCCTACCA	CTCCGTCCATACTCACTTTCAC	RT-qPCR
IAA7-F	CCCTTCCTCTCCTTTCTTCTTC	CGTGGCCTTGAGGTTCATAA	RT-qPCR
IAA8-F	CTCAAGGGAGGGAAAGAATGAG	GCCAACAAGCATCCAATCAC	RT-qPCR
grdp1	CAGAGATTCCAGCAAAACCTG	ACAAAAGGTGTTGTTTCGCTG	Mutant genotyping
Q-grdp1	AAATGGAGGCGGTTGCGGT	CAGATCCTCACAGTCTTTGGC	RT-qPCR
Q-grdp2	CCCAAAGCCAGTCACAACTTCTCC	CAGAGAATCTGGTTGAGTTTTGCTGAAC	RT-qPCR
sgRNA1	GATTGGAGAGTTCTGGACAATTC	AAACGAATTGTCCAGAACTCTCC	CRISPR/Cas9 target site
sgRNA2	GATTGGAAGAAACATTTGGTCGA	AAACTCGACCAAAT GTTTCTTCC	CRISPR/Cas9 target site
sgRNA3	GATTGTTGATGAAACCGAAACAG	AAACCTGTTTCGGT TTCATCAAC	CRISPR/Cas9 target site
Hyg	CGTGCTTTCAGCTTCGATGTAGGA	GCATATGAAATCACGCCATGTAGTGT	Positive plants screening
Crispr-grdp1	CTTGTTAAATACTCTGAGTCA	CTGAAGGATACAAAAGGATCA	insertions or deletions identified
Crispr-grdp2	ATACAATGCTTATTGGCTTCC	GGTTGAGTTTTGCTGAACAGA	insertions or deletions identified
